# Supplementary material for: Physical activity habits and preferences in the month prior to a first-ever stroke
Source: PeerJ. 2014 Jul 10;2:e489. doi: 10.7717/peerj.489 (PMC4103086; doi:10.7717/peerj.489)
Supplement: Supplemental Information 2 — Interview and BPADS dataset. [file peerj-02-489-s002.xls]

## Sheet: BPADs Summary
id	delete	age	gender	device 0 = nil 1 = w/st, 2 = frame, 3 = w/ch	0 = full, 1 = partial, 2 = nil	0 = full, 1 = partial, 2 = nil		q1a	q2a	q3a	q4a	q5a	q6a	q7a						2 = don’t know	2 =sometimes					2 = sometimes
ID no.	Date	Age	Gender	Assistive devices	Use of arms	Use of legs	0 = yes, 1 = no, 2 = already	Would you like to begin an exercise program?	Have you ever exercised?	If "yES" did you ever have any health problems that caused you to stop exercising?	Have you ever been injured from exercising?	I have gone to a fitness centre, but it was not a positive experience.	If "yES" why?	Have you ever exercised regularly?	Do you know of a fitness centre that you could get to?	Would you be willing to spend this money?	Would you have any concerns about exercising in a facility like a yMCA?	If "yES" what are your concerns?	Do you feel that an exercise instructor in a fitness centre like a yMCA would know how to set up an exercise program to meet your needs?	Do you feel that an exercise program could help you?	Are you ever afraid to leave your home?	Has your doctor ever told you to exercise?	If "yES" did your doctor ever tell you to do anything specific?	If "nO" has your doctor told you not to exercise?	I am satisfied with my physical appearance, so I do not need to exercise.	Family responsibilities prevent me from exercising as much as I would like.	My job prevents me from exercising as much as I would like.	Are any of the following statements, concerns why you might not be involved in an exercise program or not exercising as much as you would like?	Cost of the exercise program	Lack of transportation	Lack of time	Lack of interest	Lack of energy	Lack of motivation	Lack of support from friends or family to exercise	Lack of a person2 care attendant who will help me exercise	Lack of accessible facility	Exercise is boring or monotonous	Exercise will not improve my condition	Exercise will make my condition worse	Exercising is too difficult	Don't know how to exercise	Don’t know where to exercise	Health concerns prevent me from exercising	Pain prevents me from exercising	I am too old to exercise	Feel uncomfortable or self-conscious in a fitness centre	Can you think of any other reasons why you might not be involved in an exercise program or not exercising as much as you would like?
1	2011-12-13	77	M	Wheelchair	Partial	Partial	YES/NO/ALREADY	0	0	0	0	1		0	0	1	1		0	0	1	1		1	0	1	1		1	1	0	1	1	1	1	1	1	1	0	0	1	1	1	0	0	0	1
2	2011-12-23	65	M	Quad stick	Partial	Partial		0	0	0	1	1		0	1	1	1		1	0	1	1		1	0	1	0		0	1	0	1	1	1	1	1	1	1	1	1	1	1	1	1	1	1	0
3	2012-01-06	54	M	Quad stick	Partial	Partial		2	0	1	1	1		1	1	1	1		2	1	1	1		1	0	1	1		1	1	1	1	1	1	1	1	1	1	1	1	1	1	1	1	1	1	1
4	2012-01-11	65	M	Walking stick	Partial	Partial		2	0	1	0	0	4	0	1	1	1		1	0	1	1		1	0	1	1		1	1	0	1	1	1	1	1	1	1	1	1	1	1	1	1	1	1	0
5	2012-01-11	84	M	Walking stick	Partial	Partial		0	0	1	1	1		0	0	0	1		1	1	1	1		1	0	1	1		1	1	1	0	1	0	1	1	1	0	0	1	1	1	1	1	1	0	1
6	2012-02-24	84	M	Walker	Full	Full		0	0	1	1	1		0	0	0	1		0	0	1	1		1	1	1	1		1	1	1	1	0	0	1	1	0	0	1	1	1	1	1	0	0	1	1
7	2012-02-24	79	F	Walker	Partial	Partial		0	1		1	1		0	0	0	1		1	0	1	1		1	0	1	1		0	0	0	0	0	0	0	0	1	1	1	1	0	0	1	0	1	1	1
8	2012-02-28	70	M	Wheelchair	Partial	Partial		1	0	1	1	1		0	0	0	1		0	0	1	1		1	1	1	1		1	0	1	1	1	1	1	1	1	1	1	1	1	1	1	1	1	1	1
9	2012-03-15	75	M	Walker and walking stick.	Full	Full		1	1		1	1		1	0	0	1		0	0	1	1		1	1	1	1		1	1	1	0	0	0	1	1	1	0	1	1	1	1	1	1	1	1	1
10	2012-03-21	85	F	walking stick outside	Partial	Partial		0	0	0	0	1		1	1	1	1		0	0	1	1		1	1	1	1		1	0	1	1	1	1	1	0	0	1	1	1	1	1	0	1	0	1	1
11	2012-03-23	79	M	Wheelchair	Partial	Partial		0	1		1	1		0	0	0	1		0	0	2	1		1	1	1	1		0	0	1	0	0	0	1	0	1	1	1	1	1	1	1	1	1	1	1
12	2012-03-23	54	M	None ticked	Partial	Partial		1	0		1	0	4	0	1	1	1		1	1	1	1		1	1	1	0		0	1	0	0	1	0	1	1	1	0	1	1	1	1	1	1	1	1	1
13	2012-03-23	90	F	Walker	Partial	Partial		0	0	1	1	1		0	1	0	1		0	0	1	1		1	1	1	1		0	1	1	1	1	1	1	1	0	1	1	1	1	1	0	1	1	1	1
14	2012-10-18	82	M	X2 LA	No Use	Partial		1	0	1	1	1		0	0	0	1		0	0	1	0	1		1	1	1		1	1	1	1	1	1	1	1	1	1	1	1	1	1	1	1	1	1	1
15	2012-10-18	75	M	None ticked	Partial	Partial		2	0	1	1	1		0	0	1	1		0	0	1	1		1	1	1	1		1	1	1	1	0	0	0	1	1	1	1	1	1	1	1	1	1	1	1
16	2012-05-01	67	M	None ticked	Full	Full		1	0	0	0	1		0	0	0	1		0	0	1	1		1	0	1	1		1	1	1	0	0	0	1	1	1	0	1	1	0	1	1	0	1	1	1
17	2012-05-01	82	F	Wheelchair and walking stick	Full	Full		2	1		1	1		1	0	0	1		0	0	1	1		1	1	1	1		1	1	0	0	1	0	1	1	1	1	1	1	1	1	1	1	1	1	1
18	2012-05-19	59	F	Walker	Partial	Partial		0	1		1	1		1	1	1	0	person at the gym might not be trainied or understand complexities of your injury	0	0	1	0	1		1	1	1		1	1	1	0	1	0	1	1	1	1	1	1	1	1	1	1	0	1	1
19	2012-06-01	77	F	None ticked	Partial	Partial		1	1		1	1		1	1	0	0	hasn’t been there before a bit worried	0	0	1	1		1	1	1	1		1	1	1	0	0	0	0	1	0	1	1	1	1	1	0	1	0	0	1
20	2012-06-14	80	F	Walker and walking stick.	Full	Partial		1	1		1	1		0	1	1	1		1	1	1	1		1	1	1	1		0	0	1	1	1	1	0	0	0	0	1	1	1	1	1	0	0	0	0
21	2012-06-14	70	M	Walker	Full	Full		0	0	1	1	1		1	1	0	1		0	0	0	0	0		1	1	1		0	0	1	0	0	0	1	0	1	1	0	1	1	1	1	0	1	1	0
22	2012-06-14	73	M	None ticked	Full	Full		1	0	1	0	0	3	1	0	0	1		0	1	1	1		1	0	1	1		0	1	1	0	0	0	1	1	0	0	1	0	1	0	1	0	1	0	1
23	2012-06-14	69	M	None ticked	Full	Full		2	0	1	0	1		0	0	0	1		0	0	1	1		1	1	1	1		1	1	1	0	1	1	1	1	1	1	1	1	1	1	1	1	1	1	1
24	2012-06-27	51	M	None ticked	No Use	Partial		0	0	1	0	1		0	0	1	1		0	1	1	0	1		1	0	1		0	1	1	0	1	1	1	1	1	1	1	1	1	1	1	1	1	1	1
25	2012-06-27	50	M	None ticked	Full	Full		0	1		1	1		1	0	0	1		0	0	1	0	0		1	0	0		1	1	0	0	1	0	1	1	1	1	1	0	1	0	1	1	1	1	1
26	2012-07-03	71	M	None ticked	Full	Full		2	0	1	1	1		0	0	1	1		0	0	1	1		0	1	1	1		1	1	0	1	1	1	1	1	1	1	1	1	1	1	1	1	1	1	1
27	2012-07-03	78	M	None ticked	Full	Partial		2	0	1	1	1		0	0	0	1		0	0	1	0	0		1	1	1		1	1	1	1	0	0	1	1	1	1	1	1	1	1	1	1	1	1	1
28	2012-07-03	39	F	None ticked	Partial	Partial		0	0	1	1	1		0	0	0	1		0	0	1	1		1	1	0	0		1	1	0	1	0	0	1	1	1	1	1	1	1	1	1	1	1	1	1
29	2012-07-09	63	M	None ticked	Full	Full		0	1	1	1	1		0	0	1	1		0	1	1	1		1	1	1	1		0			0	0	0	1	1	1	0	1	1	1	1	1	1	1	1	1
30	2012-07-09	81	M	cane (prior to stroke)	Partial	Partial		0	0	1	1	1		0	1	1	1		0	0	1	1		1	1	1	1		0	1	1	1	0	0	1	1	0	0	1	1	1	1	1	1	1	1	1
31	2012-07-10	71	M	None ticked	Full	Full		0	0	0	0	1		0	0	0	1		0	0	1	0	1		1	0	1		0	1	0	0	0	0	0	0	1	0	1	1	1	0	1	0	0	1	0
32	2012-07-10	77	F	None ticked	Full	Full		1	1		1	0	4	1	0	1	0	not interested. Its an environment for the young	1	0	1	0		1	1	1	1		1	1	1	0	1	0	1	1	1	0	1	1	0	0	1	0	0	1	1
33	2012-07-13	65	M	Wheelchair	Partial	Partial		0	0	1	1	1		0	0	1	1		0	0	1	0	0		1	1	1		0	1	0	0	1	1	1	1	1	0	1	1	0	1	1	1	1	1	0
34	2012-07-13	76	F	wheelchair and walking belt.	Partial	Partial		0	0	0	1	1		1	0	0	1		0	0	1	0	0		1	1	1		0	0	1	1	1	1	1	1	1	1	1	1	1	0	1	1	0	1	1
35	2012-07-18	66	M	None ticked	Partial	Full		0	0	1	1	1		1	0	0	1		0	0	1	1		1	0	1	0		1	1	1	1	1	1	1	1	1	1	1	1	1	1	1	1	1	1	1
36	2012-07-23	71	F	Cane	Partial	Full		2	0	1	1	1		0	0	0	1		0	0	1	1		1	1	1	1		1	0	0	0	1	1	1	1	0	1	1	1	1	0	1	1	1	1	0
37	2012-07-23	66	F	walker and Gopher	Partial	Full		2	0	0	1	1		0	0	1	1		0	0	1	0	1		1	1	1		1	1	1	1	1	1	1	1	1	1	1	1	1	1	1	1	0	1	1
38	2012-07-25	84	F	walker and cane. Uses wheelchair for short distances down slopes	Partial	Partial		1	1		1	1		1	0	1	0	embaressed	0	0	1	1		1	1	1	1		0	0	1	0	1	0	1	0	0	1	0	1	1	0	0	0	1	1	0
39	2012-07-26	84	F	Walker	Full	Full		1	0	0	1	1		0	0	0	1		0	0	1	1		1	0	1	1		1	1	1	1	1	1	1	1	1	0	1	0	1	0	1	1	1	0	1
40	2012-08-07	55	M	None ticked	No Use	No Use		0	0	1	1	1		0	0	1	1		0	0	1	1		1	1	0	0		0	1	0	0	0	0	0	0	1	0	1	1	1	0	1	0	0	0	0
41	2012-04-20	62	M	None ticked	Partial	Partial		2	0	0	1	1		0	0	1	1		1	1	1	1		1	0	1	1		1	1	1	1	1	1	1	1	1	0	0	1	1	1	1	1	1	0	0
42	2012-05-03	67	M	None ticked	Partial	Partial		0	0	0	0	1		0	0	0	1		0	0	1	1		1	1	1	1		0	0	0	1	1	0	1	1	0	0	1	1	1	1	1	1	1	1	1
43	2012-06-01	45	M	None ticked	Full	Full		2	0	1	0	1		0	0	1	1		0	1	1	1		1	1	1	1		1	1	1	1	0	0	1	1	1	1	1	1	1	1	1	1	1	1	1
44	2012-06-13	62	F	None ticked	Partial	Partial		0	0		1	1		1	0	1	1		0	0	1	1		1	1	1	1		0	1	1	0	0	0	1	1	1	1	1	0	0	1	1	0	1	1	1
45	2012-07-04	76	F	Walker	Partial	Partial		0	0	0	1	1		0	0	0	0	doesn’t like YMCA as as orgonisation	1	0	1	1		1	1	1	1		1	1	1	1	1	0	1	1	1	1	0	0	1	1	1	0	0	1	1
46	2012-07-13	68	M	None ticked	Full	Full		0	0	1	1	1		1	1	1	1		0	0	1	1		1	1	1	1		1	0	1	1	1	0	1	1	0	1	1	1	1	1	1	1	1	1	1
47	2012-07-18	43	M	Walker	Partial	Partial		0	0	1	0	1		0	1	0	1		0	0	1	0	0		1	1	0		0	0	0	1	0	0	1	1	0	0	1	1	1	1	1	1	1	1	1
48	2012-08-14	73	F	Walker	Partial	Partial		0	0	0	0	1		0	1	0	1		0	0	0	1		1	1	1	1		1	0	1	1	0	1	1	1	0	1	1	1	1	1	1	0	0	1	1
49	2012-08-21	46	M	wheelchair	Partial	Partial		2	0	1	1	1		0	0	0	1		0	0	1	1		1	0	0	0		1	1	0	1	1	1	1	1	1	1	1	1	1	1	1	1	1	1	1
50	2029-10-26	82	F	None ticked	Full	Full		1	0	1	1	1		1	0	0	0	Desnt want to start something new too busy	0	0	1	0	0		1	1	1		1	1	1	1	1	0	1	1	1	1	1	1	1	1	1	1	0	1	1
51	2012-09-11	66	M	Wheelchair	Partial	Partial		2	0	1	1	1		0	0	0	1		0	0	1	1		1	1	1	1		1	1	1	1	1	1	1	1	1	1	1	1	1	1	1	1	1	1	1
52	2012-09-24	63	M	None ticked	Full	Full		2	0	1	0	0	4	0	1	1	1		0	1	1	1		1	1	1	1		0	1	1	0	1	1	1	1	1	0	1	1	1	1	1	1	1	1	1
53	2012-09-24	57	M	Wheelchair	Partial	Partial		1	0	1	1	1		0	0	1	1		0	0	1	1		1	0	1	1		0	0	0	0	1	1	1	1	1	0	1	0	1	1	1	1	1	1	0
55	2012-09-25	63	M	None ticked	Full	Full		2	0	1	0	1		0	1	1	1		0	0	1	1		1	0	1	1		1	1	1	0	1	0	1	1	1	0	1	1	1	1	1	1	0	1	1
54	2012-10-05	79	M	none ticked	Full	Full		0	0	1	0	1		0	0	0	0	tailor made program required	0	0	1	1		1	1	1	1		1	0	1	1	1	1	1	1	1	1	1	1	1	1	1	1	1	1	1
56	2012-10-17	73	F	Walker	Partial	Partial		0	0	0	0	1		1	0	0	1		0	0	1	1		1	1	1	1		0	1	1	0	0	0	1	1	1	0	1	1	1	1	1	1	1	1	0
57	2012-10-17	85	M	none ticked	Patrial	Partial		0	0	1	1	1		1	0	0	1		0	0	1	1		1	0	1	1		0	1	1	0	0	0	1	1	0	1	1	1	1	1	1	1	1	0	0
58	2012-10-31	77	M	None ticked	Partial	Partial		1	0	1	0	1		0	0	1	1		0	0	1	1		1	0	1	1		0	1	1	1	1	1	1	1	1	1	1	1	1	1	1	1	1	1	1
59	2012-11-09	64	F	None ticked	Partial	Partial		0	0	1	0	1		0	0	0	0	not a group person	0	1	1	1		1	1	1	0		1	1	0	0	0	0	1	1	1	0	1	1	1	1	1	1	0	1	0
60	2012-11-16	45	M	None ticked	Full	Full		1	0	1	0	0	5	1	0	1	1		1	0	1	1		1	0	0	0		0	1	0	1	0	1	1	1	1	0	1	1	1	1	1	1	1	1	1
61	2012-08-07	63	M	Walker.	Partial	Partial		1	0	1	0	1		0	0	1	1		1	0	1	1		o	1	1	1		1	1	0	1	0	1	1	1	1	0	1	0	0	0	0	0	0	1	1
62	2012-08-07	81	F	Wheelchair	Partial	Partial		1	0	1	1	1		0	1	1	0	I like the fresh air.	1	0	1	1		1	0	0	1		1	1	0	0	1	0	1	1	1	0	1	1	0	1	1	0	1	1	1
63	2012-08-16	31	M	None Ticked	Full	Full		0	0	0	0	1		0	0	0	1		0	0	1	0	0		1	0	0		1	1	0	0	0	0	1	0	1	0	1	1	1	1	1	1	1	1	1
64	2012-08-20	56	M	Walker.	Partial	Partial		0	0	1	1	1		0	0	0	1		0	0	1	0	0		0	1	0		1	0	0	0	0	0	1	0	1	1	1	1	1	1	1	0	1	1	1
65	2012-05-08	74	F	None Ticked	Partial	Partial		0	0	1	1	1		0	0	0	1		0	0	1	0	1		0	1	1		1	0	1	1	0	0	1	1	1	0	1	1	1	1	1	1	0	1	0
66	2012-09-06	86	F	Waker for long distances	Full	Full		2	1		1	1		1	0	1	1		1	1	1	1		1	0	1	1		0	0	0	0	1	0	1	1	1	0	0	1	1	1	1	0	1	0	0
67	2012-10-11	37	F	Wheelchair	No Use	No Use		0	0	1	1	0	5	0	0	2	1		0	0	1	1		1	1	0	0		0	1	0	1	1	1	1	1	1	1	1	1	0	1	1	1	0	1	0
68	2012-10-12	56	M	Not mobile	Partial	No Use		0	0	1	1	1		1	0	1	0	doesn’t appe2 - orgonised and regimented	0	0	1	1		1	1	1	1		1	1	0	0	0	0	1	1	1	0	1	1	0	1	1	1	1	1	1
69	2012-10-25	89	M	Walker	Full	Full		1	0	1	1	1		0	0	1	0	not interested	1	1	1	1		1	0	1	1		1	0	0	0	1	0	1	1	1	0	1	0	0	1	1	0	0	0	0
70	2012-10-25	71	F	None ticked	Partial	Full		0	0	0	0	1		0	0	0	1		0	0	1	1		1	1	1	1		1	1	1	0	0	0	1	0	1	1	1	1	1	1	1	1	1	1	1
71	2012-10-25	65	M	None ticked	Full	full		2	0	o	0	0	4	0	0	0	0		0	0	1	1		1	1	1	1		0	1	1	1	1	1	1	1	1	1	1	1	1	1	1	1	1	1	1
72	2012-10-25	70	M	None ticked	Partial	Partial		0	0	0	1	1		0	0	0	1		0	0	1	0	0		1	1	1		1	1	1	0	0	0	0	1	1	1	1	1	1	1	1	0	1	1	1
73	2012-11-02	68	F	None ticked	Partial	Partial		0	0	1	1	1		0	1	0	1		0	0	1	1		1	1	1	1		1	1	1	1	0	1	1	0	0	1	1	1	1	1	1	1	1	1	1
74	2012-11-02	70	M	None ticked	Partial	Partial		1	0	1	0	1		0	0	1	1		0	0	1	1		1	1	1	1		1	1	1	0	1	0	1	0	1	0	1	0	1	1	1	1	1	0	0
75	1953-11-18	58	M	None ticked	Partial	Partial		0	0	0	1	1		0	0	0	1		0	0	1	0	1		1	1	1		1	0	1	1	1	0	1	1	1	0	1	1	0	1	1	1	0	1	0
76	2012-11-21	66	M	None ticked	full	Full		2	0	0	1	1		0	0	1	0		0	0	1	1		1	0	1	1		0	1	0	0	1	0	1	1	1	0	0	1	0	1	1	1	0	0	0
77	2012-11-21	46	M	none ticked	partial	full		0	1		0	1		1	1	0	1		0	0	0	1		0	0	2	1		0	1	0	0	0	0	1	0	0	1	1	0	0	0	0	0	0	0	0
78	2012-11-29	65	M	None ticked	Partial	Full		2	0	1	1	1		0	0	0	1		0	0	1	0	1		1	1	1		1	1	1	1	1	1	1	1	1	1	1	1	1	1	1	1	1	1	1
79	2012-11-29	45	M	None ticked	Partial	Partial		0	0	0	0	1		0	0	1	0		1	1	1	0	0		0	1	2		1	1	0	1	1	1	0	1	1	1	0	1	1	1	1	0	1	1	1
80	2012-11-29	63	F	None ticked	Partial	Partial		0	0	0	1	0	4	1	0	1	0		0	2	2	1		1	0	1	1		1	1	0	0	0	0	1	1	1	0	1	1	1	1	1	0	0	1	1
81	2012-01-28	87	F	None ticked	Full	Full		1	0	1	1	1		0	0	1	1		0	1	1	1		1	1	1	1		1	0	1	1	1	1	1	1	1	1	1	1	1	1	1	1	1	1	1
82	2012-12-10	55	M	None ticked	Partial	Partial		0	0	0	1	1		0	0	0	1		0	0	1	0	1		1	1	0		1	1	0	0	0	0	1	1	1	1	1	1	1	1	1	0	0	1	1
											back bit sore still		nill weight loss	walked >45 mins 6/7			just don’t know that I would keep going to them.						walk x 5	after injury	3 said silly statement		call centre worker
		67.5732	28F							heart in 97	back and shoulders	boring	wasn’t right for me	in garden physical work		5 of no's said it would depend on how much it costs		person at the gym might not be trainied or understand complexities of your injury					keep going to gym	to slow down and back of a bit			no but it did
		13.1488	54M						athletics, run long distances, squash		tripping over		Just to see if it was of any benefit to me but my lifestyle seemed to suit me better.	2/7 at gym for 1 year				people some people take time, don’t like to wait.					yes specific for heart attack
									sports man, footy, cricket and golf, fishing		playing sport in youth		3 = injured	50 Years ago				wouldn’t want to walk time rather garden
										LBP, asthma, internal bleed	Left knee prob		4 = not interested	last 3-4 months
										ankles getting sore	tennis elbow		5= expensive					not interested. Its an environment for the young
									waking stopped after fall in 2008	twisted ankles	concussion							embaressed
									played sports tennis swimming netball table tennis	pleuricy	hammys and knees.							doesn’t like YMCA as as orgonisation
									walkng	AF i1 recent years has restriced exercise.	strained muscles							Desnt want to start something new too busy
										stopped ex when Dx with HT	, over done it, pulled a joint and got an hernia							tailor made program required
										tKR								not a group person
																		I like the fresh air.
																		doesn’t appe2 - orgonised and regimented
																		not interested
																		no interest don’t re2ly like it
																		cost, time and distance to gym
[truncated: 47 more columns]

## Sheet: Interview 1 responses
						1 = yes, walk, 2 = yes, IADL, 3 = yes sport, 4 = no
ID no.	Definition of PA	1.Recode walking for exercise	2. Recode IADL no walking	3. Sport	Re Code 1-5 30/7	Over the past month, did you do anything to maintain or increase your physical activity?	0 = Yes, 1 = NO regular ex	Recode 31/7		How do you view the link between stroke and physical activity?				Recode Qu 1 to separate out walking								w	Recode IADL no walking		Sport
1	Getting all the muscles back.would be active.				5	for a year and a half, and I was going a bit down. Pain.	1	4	4	It’s a life activated …. Problem.	2			List PA responses – not so much themes but categories								w	i		Sport
2	walking.in a week, I suppose, 50-60km.gardening.	w	i		1,2	No always the same.50-60kms of walking?	0	1	2	No I don’t think physical activity, physical fitness wouldn’t cause you to have a stroke. In my opinion I think it would. (reduce risk of stroke) That’s just what I think.	3			1. ADL related								w	i		Sport
3	Anything that moves, anything that involves muscle movement. All sorts of movements. walking cooking Any activity.	w	i		2,5	rehabilitation nurse. busy job was enough	1	2	3	lack of activity, generally, would tend to, one would think, would lead to stroke it was just unfortunate I had a stroke.	3			2. When prompted for examples then sport mostly								w	i		Sport
4	Everything I do. Looking after turkeys, sheep, washing, ironing, house work and everything ordinary activities		i		2,4	I get enough exercise in a normal day	1	2	1	I don’t think there is a link between stroke and physical activity,I don’t know about diet but smoking seems to be a bad one for me!	2			3. Egocentric, what they had done in past months to years								w	i		Sport
5	at the markets I get plenty of exercise out there. Walking and standing	w	i		1, 2,4	No. I didn’t do any activity down there because at 45 degrees I actually haven’t done very much at all in the last 3 to 4 weeks.	1	4	4	I’ve never had a stroke before.	5			4. Stroke related								w	i		Sport
6	odd jobs around the placeI used to do exercise over at the Rehab centre	w	i		1,2,4	wife He can’t because of his emphysema,	1	4	4	yeah its just a, so you can, you know.	5			5. Motor definition								w	i		Sport
7	working with your legs, walking, and with your hands				1,2,5	a little thing in the garden, this and that Watering my plants [son] She moved a small orange tree washing, cooks I clean most of the house, vacuum, showers, cant use her right arm, RA Before I got the RA. I used to walk every day, was on her feet most of the day.	1	2	3	No I don’t know I’m not the doctor!	5			6. Physiological definition								w	i		Sport
8	working gymnasium, if your busy a backyard,	w	i	Sport	2,3	all the normal stuff all the gardening, Well I do pavers and pots mow your own lawns? weeding? probably 3-4 hours walked up to get the newspaper minutes Each day	0	1,2	2,3	Not really oh vaguely, I know my dad had it many years ago in the 1940’s. he had a brain haemorrhage	2			Qu 2 - responses – not so much themes but categories based on Qu 1								w	i		Sport
9	activity that um would exert you to some extent bushwalking				1,5	l doing household chores working around the house cutting lawns gardening etc, doing the shopping with my partner. going around to the shop would be the only occasion where I do walk that would be something like a half km. sweeping maybe whipper snipping, I lop trees About three hours,	0	1,2	2,3	I just wondered why me, I just carried before hand as I normally do	5			1. Get enough exercise								w	i		Sport
10	playing sport or, your job, gardening,	w	i	Sport	2,3	housework, and then gardening, shopping, hip had the operation? six months ago.haven’t walked as much since you had the operation falls?had a few	1	2	3	I would have thought the physical activity would keep you fit.	5			2. Walking								w	i		Sport
11	movement, walking, ahh, movement of the arms legs, what have you, around the person. Easy steady exercise. Tai chi?			Sport	1,5,3	Yeah yep. Nothing organised. think that’s vital. rather a recluseA few years.	1	4	4	There must be. A lack of exercise and availability to do something.	3			3. ADLs – shopping, work								w	i		Sport
12	lots of ways of doing that cleaning the school vacuuming, concreting,80 hours a fortnight between me and my wife. And then I do concrete		i		2,4	the cleaning school, and one more. Yeah we took on the extra eleven hours a week. only walking around the school. 20 mins.	0	1,2	3,2,1	No Yeah the blockage was because I hit my head.	2			4. No – too hot, sick recently, don’t need/want to								w	i		Sport
13	In general everything that I do I do my back garden, take my walker and my walking stick	w	i		1,2,4	pottering around the garden just you know doing my kitchen work,	1	2	3	Oh yes, Oh keep moving,	3			5. Yes – examples gym, running, swimming								w	i		Sport
14	all manner of sports, all manner of helping my wife,			Sport	2,3	I have been retired for 22 years. I don’t even mow the lawns any more.its fairly sedentary.	1	4	4	obviously there is What? No idea. Don’t have a medical background.	5			Qu 3 Themes								w	i		Sport
15	Gardening and things like that. walking, bowls,	w	i	Sport	1,2,3	played indoor bowls, cards, played cards. Twice a week.	1	3	5	Dunno I haven’t thought about it. I’m not an intellectual.	5			1. PA can cause a stroke								w	i		Sport
16	any use of our body. working, playing, or purposely exercising.		i	Sport	2,5	but I do probably the best part of 6-7 hours gardening a day. Physical I don’t specifically walk, but I like on the side of a hill, so all walking especially in my situation is difficult.	0	2	3	I don’t think I have no idea, I have no idea what a stroke is to be perfectly honestly. I have no idea why there would be a connection between physical exercise and stoke.	5			2. Unrelated e.g. family history, stress								w	i		Sport
17	housework, washing things like that, shopping, usually on my feet most of the day, too busy.		i		2,4	4 weeks ago, RKR rehab at the memorial and x2 rehab exercises in pool.	0	3	5	I really couldn’t hazard a guess. and I feel that people like me that are always on the move i shouldn’t have one,	5			3. Agree that PA decreases stroke risk								w	i		Sport
18	We live on a 20 acre property. So for me I was always busy. sweep trees that drop little bits of crap you know. walking around the place, going and watering the garden by bucket,	w	i		1,2	cleaned all the back yard up. shifted wood lots and stuff like that. cooking for all the men that were up there.	1	2	3	mine must be I’ve got diabetes, I mean I was active but I didn’t watch my diabetic diet very well, I find that I do all my exercise walking.	2			4. Stroke causes a lack of PA								w	i		Sport
19	says all exercise including housework Walking.	w	i	Sport	1,2,5	I did a lot.clear the house out, in terms of physical activity she’s had a much more active three months previous stroke than normal, so she has cleaned out cupboards outside you know done a whole lot of moving of stuff in sheds, and a whole lot of stuff like that, so probably more physical than…Always I go to the shop I use a walker. No about a 20 min walk. twice a week she would do that. I’ve g…	1	2	3	don’t know.	5			5. No idea								w	i		Sport
20	I don’t think its anything that I do is physical I clean the house, cook some meals, general washup, do the washing, tennis.		i		2,3,4	housework . Dusting, cleaning, generally cleaning,	1	2	3	I don’t know	5			6. Idea that physical activity heaps after stork to recover.								w	i		Sport
21	Flexibility. walking.	w			1,5	few construction jobs around the house. Mow the lawns too lazy to walk!	1	2	3	Ahh I think if you sit down and watch this (TV) all day you are asking for trouble.	3											w	i		Sport
22	Any action of the body that uses muscles.				5	Well I walked the dog every day. So walking the dog and I do quite a lot of work over in the garden. Some days 2 other 3-4 hours. housework. make the beds, vaccuming. Shifting furnature I	0	1,2		I don’t view any link what so ever. Well clearly a layman’s view. I umm my stroke was caused through atrial fibbulation. So I had an episode and got a blood clot.	2											w	i		Sport
23	something were you are produce energy from your body. working and recreational side in my case walking and running. So just moving is a good was of using energy.	w		Sport	1,2,3,4,5	only my normal 20 odd km walking a week and a bit of jogging. I only did like a km. and mind you I hadn’t done it for a while because I’ve been doing this building work actually a very physical person. Which is why it is a bit of a shock to me to have this happenIve walked 3000 km in the last three year. day I make an effort to be physical which ive always done all my life. So probably im an exce…	0	1,2,3	2,3,5	Very strong. Can help prevent it. no garuntees. But I think it helps prevent it. not so much physical activity on its own but combined with its own diet.	3											w	i		Sport
24	its doing stuff. walking, running, riding	w		Sport	1,3	playing volleyball get all the kids ready for school, take them to school, then I would do a little shopping, round the place, then I would go home for a bit, then I would get up and start to pick the kids up Once a week About an hour walking and bushwalking up in the hills, Yeah, at least once a week. Ah about 2-3 hours,	0	2,3	3	Well right now I feel as though you have got to be active, you cant afford to take it easy.	3											w	i		Sport
25	in general keeping your heart rate up,				5	my physical activity is very minimal. I would say time, A couple of thousand – 3000 steps a day.	1	4	2	I really didn’t to be honest. I thought stroke was something that happened to someone else. I’m only 50 years old so im not that old when it comes to stroke so that confusing.	5											w	i		Sport
26	working in the garden, building gates and fences		i		2	I am very active I fill two buckets up with water and walk around the backyard watering the plants which is about 150 feet. about 30-40 buckets. Yes digging in the garden carrying water, and I’m building a big picket fence and gate. And I walk quite a distance that way.	1	2	3	Look im confused because I thought by keeping myself fit like I do Thre is understanding I though that by keeping myself fit and active I wouldn’t have these heart problems. My arteries are in really wonderful condition I had an angiogram, and he said the arterys are really good. To me this is a real shock I am very disappointed I have had the clot. I realise now that im not superman!	3											w	i		Sport
27	thats gym, movement you know running and walking and particularly walking in the pool a 80 laps a day I used to do. In a swimming pool. Walking through water	w		Sport	1,2,3,4,5	Just general walking.	0	1	2	The link? I think I have just lost incentive a bit.	5											w	i		Sport
28	go to the gym or walk out and work inside the house. Being more active.		i	Sport	1,2,3	take the train to the city and we walk to flinders street. So that’s about 18 mins walk power walk and power walk back to catch the train home we walk together every lunch time.	0	1	2	For me it because of a lack of sleep.	2											w	i		Sport
29	Keeping busy		i		2	Keep working al the time. Getting in and out of tractors, training lambs, crutching sheep. I occasionally exercise with the wife. She has a gym out the back where she has a bike weights goes walking. 10 mins	1	2	3,5	None whatsoever. Couldn’t think of a reason for the stroke.	6											w	i		Sport
30	Walking the dog and Oh yes every day I can, Maybe an half an hour or so.	w			1,4	No nothing else, That was always one of my favourite things but I had a few accidents and I don’t even do that.	1	4	4	Don’t know, other than doing nothing isn’t good.	5							0.567901				w	i		Sport
31	Umm, well probably, I spose it’s the expenditure of energy. Walking running,	w		Sport	1,3,5	Dunno, as I say you do what you normally do to try and get some amount of exercise. walking but I have had a back op, which has fused a few spines, no running. walking About a KM a day,	1	1	2	I should think they are connected. Ahh, I guess its one of those things if you don’t do it you bear the consequences of it.	3											w	i		Sport
32	Walking, doing all physical activities. Swimming	w		Sport	1,3	walking to shopping, We go on and off for a walk in the park. But not regularly. cleaning. lots of shopping4 hours per time, per week. Some times I go three times a week.	1	1,2	2,3	No. Well it contributes but it is not the main issue I would think. The main issue is basically problems in your body. Heart probs. BP pressure tabs. And the stroke came out of those. So now I have to work out where to go next with my medications and also we can change some of my lifestyle and im sure it will include walking a lot.	2											w	i		Sport
33	sport of gardening, things that require physical exertion.		i	Sport	2,5	I do a series of exercises every morning. Involving touching toes and 50 push ups. I have a reasonably physical job, cleaning cars, gardening, I walk up stairs regularly. walk the dog 15 min walk.	0	1,2,3	3,5	don’t know that there is, but I was very surprised when I had the mild stroke, but the fact that I have always kept fit	3											w	i		Sport
34	Exercise and going to gym and things like that. Playing sports.				3	Going shopping and visiting family and getting out and about. I walk ½ - 1 hr around shops. I go up street to visit neighbours.cleaning gardening.	1	1,2	3,2	Nope. I don’t think that doing exercise makes you have a stroke	5											w	i		Sport
35	being physical and energetic.				5	I work 12 hours a day, so on my feet all dayBasically being active for 70 hours a week. Its Constantly walking all the time in markets	0	2	2,3	Stress is a big problem Defiantly but in my case its not the case.	2											w	i		Sport
36	I look after my grandchildren and that so, and then I usually walk Doing my housework	w	i		1, 2,4	house work ironing, couple of hours. I walk to the shop from here, it’s a fair way, takes about 20 mins. Not every day but most.	0	1,2	2,3	I don’t know	5											w	i		Sport
37	Movements. Exercise. I go to the gym leg exercise and arm stretches and stuff Walking.	w		Sport	1,3,4,5	Yeah went to the gym every Friday special one. Using the bike and lifting legs.	0	3	5	I wouldn’t know. I don’t know I think it’s a roll of the dice.	5											w	i		Sport
38	to keep moving, walking housework	w	i		1,2,5	walk tot eh shops 2-3 times a week, that was 1km away so that was 2km a day I \ twiceI	0	1	2	twiceI don’t know, meaning that if you are not doing physical activity you could have a stroke or the other way aroundWell I honestly think you are going to have a stoke it just hits you	5											w	i		Sport
39	Shopping walking a lot with the shopping, craftwork, playing bowls housework.	w	i	Sport	1,2,3	short walks 10-15 mins. shops. That would be 1-1.5 hours, gardening	0	1,2	2,3	I can’t think that it would be.	6											w			Sport
40	walking. Exercise, Not being a couch potato.	w			1,5	Walking things like that I don’t get up and go for a ten km walk. I just walk a lot. 9000 steps and most days I reached that.	0	1	2	Obviously there is a link. What are the other causes of stroke?	3											w	0.469136		Sport
41	SportTable tennis.			Sport	3	Table tennis.	0	3	5	I don’t know what it is.I’ve got no idea, if you’re physically fit, I can’t understand how you can get a stroke.	5											w			Sport
42	Running. Swimming. Gardening. Gets your pulse rate up and sweating.		i	Sport	2,3, 5	,running. Every day. About 3 miles. Swimming.	0	3	5	Advantages I’d say. It gives you more stamina and endurance.	3											w
43	walking running, ah I ride my bike about 25 km a day	w		Sport	1,3,4	Not whatsoever due to the fact I had a migraine for a month 12.5 km to work	1	4	4	I don’t know enough about stroke what a stroke actually is as of yet.	5											w			0.506173
44	Anything to get the heart rate going Walking exercise.	w			1,5	I live on a slight slope and I made a point of going down to the back pen every three days, three times a day, and its always hard work to get back up	0	2	2	Never thought of it in the past Don’t know	5											w
45	Sport and going to the gym			Sport	3	Used to go regulary when I hurt my back I couldn’t stant in one place for very long	1	4	4	I think the fitter you are the better you are.	3											w
46	Anything done with the body pertaining to work or movement. Running walking	w		Sport	1,3,5	Just a bit of wood cutting. That’s about all	1	2	3	I don’t. i cant answer that. I don’t know what the link might be	5
47	Exercise Walking running working	w		Sport	2,1,3,5	Yeah walking. As well as working construction worker	1	1,2	2,3	Not in a bad way physical activity wont cause a stroke.	5
48	Well moving and doing thing and walking.	w			5,1,2	Before I used to walk alot, about 20 mins walk. There and back . Before my back got bad I have scoliosis and arthritis, I used to do an hour walk.	1	4	4	Oh yes, umm well I expect you have to keep your body and blood vessels.	3
49	Sports, exercise, soccer weight lifting.			Sport	3,5	Weightlifting. RPM classes. Bikes treadmill	0	3	5	Yeah obviously. Maintaining BP and HR.	3
50	walking,	w			1	walking. shopping.	1	1,2	2,3,	I think it could I had it in my family my mum passed away with a stroke.	2
51	Muscular movement. activity in a coordinated way, tennis			Sport	5,3	Pull ups and a lot of walking. gymI have my own at homeYep I walk alot	0	3	5	How you mean there is no link really.	6
52	continual motions. Basketball football cricket. Skydiving. Gymnasium. hiking.	w		Sport	1,5,3	NO	1	4	4	No I don’t.	6
53	Doing things. Work,		i		2	mm no I didn’t because I was already doing as much ascycling, swim	0	3	1	Well I didn’t realise there was such a one. It seems that too much of an intense physical activity can put a person in danger of stroke.	1
54	walking, I go once a week with a group, and I play golf aswell. Gardening bowls	w	i	Sport	1,2,3,4	No no I didn’t my life was normal Yeah I walked well a bit more because my wife and I go walking around the village most days. We walk on average every second day. Yeah I play once a week and bowls twice a week.	0	1	2	I guess going on the basis of what the docs have said.	3
55	Sport Work			Sport	3	Not really	1	4	4	I cant see any link. I don’t think I had a stroke because of physical activity I just had one	6
56	make you bend				5	No I didn’t do anythingweeding, washing, ironing.	1	2	4,3
57	use your limbs Walking and running.	w		Sport	1,3,5	gardening, housework.	1	2	3	There must be a link. Stroke has a effect oh physical activity	4
58	activity tennis table tennis walking	w		Sport	1,3	Maintain	1	2	1	Oh no no doesn’t cause it at all if that’s what you mean.	5
59	Anything to do with your daily life. housework, walks. Painting clearing the cupboard.	w	i		1,2	I’ve tried on a couple of days to walk up stairs after a couple of hours of walking. working	0	1,2	2,3	I do think so and I’ve always know so you need to be fit, there was that radio program, that showed that. That there is a strong link. The more you do the less likely you are to have a stroke.	3
60	Walking, Jogging exercising	w		Sport	1,3,5	same job I think work was enough Only taking dogs for a walk	0	1,2	2,3	but it could be because I did too much at work the day before.	1
61	Sport or something. Tennis. All those sports. Bike riding. Walking the dog.	w		Sport	1,3	No I probably slowed down since retirement a few years ago. Walk the dog, about 3 miles every day. gardening, 2 hours every day.	0	1,2	2,3	I think so its something that’s necessary the fact is diabetes blood pressure.	2
62	something that’s good for you and keeps you alive, keeps you being good.				5	No I haven’t because I have been looking after my very sick husband for years now, its stops me doing a lot of things. play golf 2-3 times a week	1	3	3	I think it’s a big thing. The less you do the more inclined you are to have it.	3
63	Um any activity that contributes some exerciserunning walking playing sport.	w		Sport	1,3,5	maintain Playing sport with my step son and just normal day to day going to work. housework, gardening,	1	2,3	2,3	I would have thought there would be a negative link the fitter you are the healthier you are.	3
64	pull ups Walking cooking, and when I cook I dance	w	i	Sport	2,1	dancing, 3-4 hours, cooking is dancing.	1	2	2,3	I think this is my family history	2
65	walk about 6km a week, catch buses, I do my shopping trips.	w	i		2,1	walk housework vacuuming	1	1,2	2,3	No. I smoke,	2
66	To keep your house clean.		i		2	shopping and putting away of grocerys. Usually an hour not every day 2x a week.	1	2	3	Because exercise didn’t cause the stroke,	5
67	Its exercise or work. Could be leisure. Bicycle riding, walking swimming.	w		Sport	1,2,5,3	I’ve been walking more than normal I have a treadmill I use regularlyAn hour 3-4 times a week. Aqua-aerobicsHouse cleaning, an hour. Each day What else keeps you moving? Walking	0	1,2,3	5,3	Wouldn’t have a clue	5
68	It can be any sort of activity tSpecifically undertaken for a purpose. Ie a hobby like gardening or a recreation like cycling.		i	Sport	2,3,5	I would walk a minimum of 1 km up to 10 km a day.	0	1	2	Don’t know. I would say decrease the possibility	3
69	Doing something physical with hands.				5	No I didn’t do any	1	4	4	Im not happy ive got to knock off and go into a home for one month.	5
70	Playing sport, walking, various sort of activities even house work. shopping virtually everything, washing,	w	i	Sport	2,1,3	I was a slug. Because I have been having trouble with my back. I haven’t been able to do anything very much at all	1	4	4	No I don’t for the simple reason my grandmother had a massive stroke in her 50s or 60s she waited 25 years before her next personally I think it is a luck of the draw, I mean there may be some things you can do to help but it’s the same as cancer I mean cancer heart blood pressure are very active in my family	2
71	Means going for a walk mowing lawns working outside going for a bike rideBicycle riding, walking swimming.	w	i	Sport	2,1,3	Pretty well every day I go for a 12 km minimum bike ride sometimes it can be 80 and then we go for a 4 km walk every day, and then I do the general wandering around the house mowing the lawns.	0	1,2	5,3	I think its diabetes for me. Umm diabetes is a direct attack.	2
72	Well I used to do the shopping, do my jobs around home. Which are plenty. I do work in the garden. I did up in the trees, on the roof,		i		2	Yeah I work in garden every day until lunch.	1	2	3	Ahh well I don’t think so.	6
73	Housework. Vacuuming mopping windows, every second day something major has to be done, washing at least 2x a week. Outside and back in. mostly house work I would say Every morning we get up and walk its bushland 30 minutes	w	i		2	no	1	4	4	no but I think if you ate all the wrong food and did all the wrong things, we have been travelling, and smoking, I smoke light ones, and drink a little but I have been cutting back to 5 a day.	2
74	being active, I cut the lawns and al that sort of stuff		i		2,4	I try to play golf 3x a week that’s about 4 hrs at shortest. About 4.5 on average of walking	0	3	2	well my father died at 5wk old of a haemorrhage his sister died of the same. He said I would never die of haemmorage of the brain. I nearly did, I took the tablets and my life was saved.	2
75	Sport walking,	w		Sport	1,3	walking an hour or so every day Eat, cook, everything I have to do, washing.	0	1,2	2,3	Wouldn’t have a clue	5
76	Exercising, walking swimming and bike riding.	w		Sport	1,3,5	Yes, I surf Most of the day I spend gardening, I do all my own house work and shopping. I clean up the yard and the street.	0	2,3	3	No link	6
77	Sweeping, very tired Moving,		i		2	Not that I know of.	1	4	4	I can say I didn’t even know I was having this I am luck I am alive. My brother called an ambulance. Lucky the ambulance caught me on time and put in what they had to put in me.	5
78	Something that is good for you. Walking and swimming	w		Sport	1,3,5	Walk around every morning, spend about 45 mins. Things at house, gardening. Own housework.	0	1,2	2,3	Yes a link exercise decreases stroke.	3
79	It is good. Keeps you healthy.				5	yes weight training. 2-4 hrs every day not for muscles but for strength and health. Walk after work .5-.75 mins.	0	1,3	5,2	yes	3
80	Taking dogs fro a walk. Cleaning, shopping gym.	w	i	Sport	1,2,3	Take dogs walking. Not every day but at least several times a week. 20 mins walk, gardening, as much as can. Do most things look and myself after the grandchildren.	0	1,2	2,3	No idea	5
81	Stretching up and down bending, stooping, stretching up and down bending				5	Yes stretching marching.	1	3	5	I really have no idea.	5
82	Strenuous outside activity working around the house		i		2	Went to the gym	0	3	5	No link at all	6

## Sheet: Interview2
ID no.	What would you define physical activity? 5 = stroke rehab related	re code 30/7	Michelle	Rosi Code 1-5	Over the past month, did you do anything to maintain or increase your physical activity? 5 = stroke rehab related	Recode 31/7	Yes regular ex	Michelle coding	Rosi coding	How do you view the link between stroke and physical activity? 4 = recovery related 5 = stroke dec PA	Michelle	Rosi
	1 = walk for ex, 2 = IADL, 3 = sport, 4 = egocentric, 5 = physiol def, 6 = rehab related				1 = yes, walking, 2 = yes iADLs, 3 = regular ex gym etc, 4 = No, 5 = stroke rehab related					1 = unrelated 2= PA dec stroke risk 3 = no idea 4 = stroke recovery related
1	Getting up and walking	1	1,4	1,2	walking with the aid of the quad stick.	1	1	1	2	Sorry you think you need to do more? Yeah.	2	5
2	Keep you fit keep you going, keep push myself to the limit,	4,5	3,4	2	gym doing the weights,	3	0	4	5	I reckon having my hernia done caused my stroke.stressed	1	2
3	exerting any effort whatsoever. Walking, cooking laundry	1,2,5	1,4	2,1	exercise bike at my place some weights.	3	0	4	5	don’t really know what you mean. . So exactly why no-one knows. I	3	5
4	Getting things done I suppose. I am usually running after putting sheep into pens and looking after turkeys running after turkeys.	2,5	1,3	1,3	I was told not to lift anything. If I go away I do a couple of miles walking	1	0	1	2	not asked
5	Oh well I mean I just work on the fact that I just get around.	4,5	1,3	1,3	Just doing things on my own without aids.	2	1	2	3	Well I wouldn’t know I’m not into that.	3	5
6
7	To do some work some exercises and things like that	2,5	1,5	1,2	Well I went to the gym for 6 weeks at Hampstead after I came home.	5	1	5	5	You mean If I don’t do exercise I get a stoke, well probable.	2	1
8	getting yourself back in shape.	5	3,5	2	I have a exercise regime I am following. generally building my body up. I do walking I do the back garden	1,2,5	0	1,2,5	2,5	Well I think you need to get yourself back. If you don’t do anything you wont get anything back	4	6
9	would say walking and jogging and um I do stationary bike riding	1,3,4	1,2,3,5	1,2,3	Since then I have a stationary bike at home, and do a little painting and a little gardening.	2,3	0	2,4	3,5	I think its very important you have to get back to your normal activities and you can only do this by exercise.	4	6
10
11	Oh walking exercise, different types arms legs	1,5	1,4	1,2	go out and do all my own shopping.	2	1	2	3	not done
12	Ahh just doing things, like even just mopping, I know with the cleaning,	2	1,3	1,3	Apart from helping the wife with the cleaning, I have fixed up a few things around the house I	2	1	2	3	, well I have heard it said before that fit people don’t usually have strokes.	2	3
13
14
15
16
17
18
19	Walking, stretching, housework, physio, gardening,	1,2,6	1, 5	1,2	Yes gardening walking, physio, routine	1,2,5	0	1,2,5	2,3	Advantages, exercise keeps me in good health	2	3
20
21	Well mainly walking isn’t it.	1	1	2	haven’t actually been doing only going to the repat physio,	5	0	5	4	Well I think you still have to do physical activity or you will fall in the hole again,	2	3
22	Doesn’t matter what it is everything that’s not sitting down it could be walking around the house	2,5	1	1	walk our dog every day. And do quite a bit of work around the house moving and digging, mowing lawns cleaning upWell	1,2	0	1,2	2,3	Well physical activity activates nerve ending which improves the outcome from a stroke	4	6
23	long as I am moving really	4,5	3, 4	2,3	Yes I did quite a bit of walking and normal house work and general work on cars,	1,2	0	1,2	2,3	is depending on type of stroke, ie a large clot floats, it has come from somewhere in body it could be unstable smaller bits, so that’s what I think it is, what causes it I don’t know.	3	5
24	Fairly inert.	5	4	3	An hour of gym, .5 hour of strength twice a week.	3	0	4	5	Umm fairly big one. I have lost an arm so yeah. I have my leg back but. One arm is letting me down	3	3
25	Exercise regularly in a environment	5	4	2	No	4	1	3	4	I really dont know.	3	5
26	still normally walk but because I have been slowed	1,4	1,3	2,3	Washing walks painting sanding them down.	1,2	1	1,2	2,3	it could be hereditary.	1	2
27	Getting body going. And walking and doing exercises.	1,5	1,4,5	2	Walk with a walker outside and do exercises given by PT	1,5	0	1,5	2,5	Make sure you are doing exercises and trying to get well again.	4	6
28	Anything that will get you moving get your heart beat up	5	4	2,6	I do at my rehab I do PT and hydro and gym and swimmingI	3,5	0	4,5	5	think it is the main thing. If you are big it makes it so hard to exercise and with the weight comes everything, ie high blood pressure, everything is so entwined it isn’t funny.	2	3
29	Anything you want it to! Keeping busy	2	2,4		I have Keep working that’s all, working with sheep, still do the farm work, shifting sheep, getting ready for harvest.	2	0	2	3	None whatsoever!	3	5
30
31	Ahh doing things that raises the speed of the heart level.	5	4	6	Been working with phyiso, sho has given a list of things to do. Not the least is walking and cycling and weights and things,	1,3,5	0	1,4,5	5,2	Well I would say you I agree with you the more you are involved in you the better circulation and the more healthy you are. Not sure quite how it connects with stroke but I am sure that having physical activity and involving timing has to be helpful	2	6
32				1
33	Using body moving around leading a normal life doing things.	2,5	1,4	1,5	I walk every day I haven’t increased distance over last week but that is the aim.	1	0	1	2	I really don’t know. I know that stroke effects your ability to do the things you did before.	4	4
34
35
36	Getting well. Get back to crocheting.	4,6	1,5	3	Yeah a bit. Walking around the unit.	1	1	1	2	Yes,,what link? Oh I don’t know	3	5
37	I don’t do any, moving around is exercise.	4,5	3,4	1,2	Nope I sit in a chair all day. I had a fall a few months ago.	4	1	3	4	Nope I don’t think there is a link	3	2
38	So far ive not done any	4	3	3	Oh well, lifting, stretching the arms, lifting the legs and you know sort of doing a marching action	5	1	4	5	So I don’t think there’s any difference whether you’re active or not, the stroke just hits you.	1	2		Rosena’s analysis
39	like working or washing or tennis or bowls or something like that.	2,3	1,2	1,2	Not I think at my age it’s the same every week like bowls just things like that,	3	0	4	4	think its more what you eat, keeping your blood to avoid a stroke?	1	2		1. Check interviews and add/delete colour coding for the 3 responses if necessary
40	getting better all the time	6	5	6	oh walking I have a exercise bike I am using maybe stuff like that	1,3	0	1,4	2,5	What we mean is that if a person does not do much exercise they might be at a higher risk of having a stroke. Yeah I reckon I would believe that.	2	3		2. Remove unwanted info – keep actual quotes. In new word doc
41	It means plying table tennis or going surfing,	3	2	2	go to the PT at hapstead in the gym I do OT stuff and its all physical	5	0	4,5	5	Well I had an operation in my brain so the path I had the bleed causing vision and L side of body now my brain has to find another path so the more activity I do is going to help it.	4	6		3. Copy data into excel then we can go through together and group into themes
42
43	Movement, general movement.	5	4	5	I haven’t been doing a lot of that cos I’m fearful of my vision issues and sometimes bad balance issues. I like to go on walks – but my legs get really really sore now	4	1	3	2	I don’t know I’m not a doctor.	3	5		Qu 1
44	Something that gets your heart rate going.	5	4	6	Trying to walk.	1	0	1	2	No	1	2		List PA responses – not so much themes but categories
45	Umm being out and about walking and doing things	1,2	1,4	1	Been going to rehab at repat 2 a week. pool and yesterday I went walking	1,5	0	1,4,5	2,5	It frustrates that things you take for granted has been taken away.	4	5		1. ADL related
46	Well anything catching fish to cutting wood.	2	1,4	1	No	4	1	3	4	No I really don’t. I think you should do a fair amount, whether it be physical work or just physical activity. So that’s a stroke so I’m assuming that it’s not the extra work that’s done it.	1	5		2. When prompted for examples then sport mostly
47														3. Egocentric, what they had done in past months to years
48	any movement. Exercises and things like that	5	4	6	ive had hydro every morning I went to gym and the physio I had lots of physio at the repat.	3,5	0	4,5	5	Well probably but there is a lot of other factors too. Could be probably. I	1	2		4. Stroke related
49														5. Motor definition
50														6. Physiological definition
51	Joint movement to improve mobility	5,6	4	5	Yes. Walking stretching.	1,5	0	1,4	2,5	Disadvantage can ceuliated pain	3	5		Qu 2 - responses – not so much themes but categories based on Qu 1
52	When you’re moving around, could be doing anything, could be walking.	1,5	1,4	5,1	I’ve maintained it if anything I’ve probably tried to increase it. dog him for walks on a regular basis	1	0	1	5,2	Well it can vary between people. I’ve heard of a particular sports person who injured a muscle in his neck ears ago and it formed a blood clot which ended up going to his brain	1	2		1. Get enough exercise
53														2. Walking
54														3. ADLs – shopping, work
55														4. No – too hot, sick recently, don’t need/want to
56	Gym work at rehab ward in repat hospital with physio	6	3,5	3	Walking with family, shopping with OT lady from ACH	1,2	0	1,2	2,3	Learning to stand and walk again was a natural beginning to progress physical activity	4	6		5. Yes – examples gym, running, swimming
57														Qu 3 Themes
58	Exercising walking sport.	1,3,5	1,2	3	Yes repat gym, tennis, table tennis, opportunities offered by repat, retuning to regular activities.	2,3,5	0	2,4,5	5,3	Limiting strength	4	5		1. PA can cause a stroke
59	All daily living activities, (housework etc) plus exercise walking etc.	1,2,5	1,4,5	1,2	Yes waking swimming, and advise from health care professionals and family.	1,3,5	0	1,4,5	2,5	I have known for ages that keeping fit is a way of reducing risks of stroke and other health problems.	2	3		2. Unrelated e.g. family history, stress
60														3. Agree that PA decreases stroke risk
61	Active participation in the environment	2	4	1	Yes, PT and gym activities.	3,5	0	4,5	5	Necessary to regain some sort of balance. Ie learning to walk maintain some sort of physical fitness / strength	4	6		4. Stroke causes a lack of PA
62	Keeping active during the day	2	4	1	Well, not much I suppose. Because I’m just trying to do my exercises everyday	5	0	5	5	I don’t know. I was pretty active to a certain extent. But not so much over the last couple of years because my husband was deteriorating. The less you do I suppose the worse it gets.	2	3		5. No idea
63														6. Idea that physical activity heaps after stork to recover.
64
65	It’s good things. I go walking, I catch buses.	1,2	1,3	1,2,3,	Well at the moment I’m trying to sort out a jigsaw puzzle. I do washing, watch DVDs and try and do my housework.	2	1	2	3	Well that’s the whole problem you see –it’s a bit scary. I don’t know what happened.	3	5
66	I’m still doing odd jobs round the house	2	1,3	1,3	DNo I can’t walk	4	1	3	4	I wouldn’t have a clue.	3	5
67
68
69
70	Walking and house work	1,2	1	1,2,	I have a walker anand walk with me up the street I walk with out the walker until I need a break.	1	0	1	2	Wouldn’t know. Active all my life I played sport for 30 years, net ball tennis and swimming and in last few years I haven’t been involved.	3	5
71	Anything walking running cycling gardening ,	1,2,3	1,2	1,2	Yes, basically a 4 km walk every day,	1	0	1	2	Yep absolutely although in my case I still did lots of activity and still did my stroke but is that hereditary or yeah.	2	3
72	Doing my own things, doing little jobs. Lift myself up	4,2	1,3	1,2	It’s been pretty tough. Haven’t been able to do much.	4	1	3	4	can’t answer, I don’t know	3	5
73	if I miss out on my walk well that get’s me moving.	1	1,3,4	2,3	At the moment I’m steaming a carpet, Movement does help it certainly does help	2	1	2	3	No it’s hard to say because people are so different and there are so many different reasons why a person might have a stroke. But certainly keeping active doesn’t hurt you a bit	3	5
74	Not great at the movementI	4	3,4	3	I walked to foodland 60 minute round trip.	1,2	0	1,2	3	I couldn’t answer that truthfully	3	5
75	Pretty good.	4	3	3	No not in the last month	4	1	3	4	Not as much.	3	5
76	Exercise bike, walking, fishing, gardening, physio	1,2,3,6	1,2,3,5	1,2	Yes general exercises mentioned above	3	0	4	5	have slowly increased physical activities to get to not needing walking or any rehab this was done by self motivation.	4	6
77	Im okay at the moment but some times I get a bit tired	4	3	1,2,	Well ive been doing walking and things like that	1	0	1	2	Yes, Ahh I get tired the tablets im taking make me very tired.	3	5
78				3
79
80
81	At this point in time the last few days I have been very very very tired	4	3	3	Well I do I try every day to do a few exercises and I try also to do a walk	1,3	0	1,4	2	Without knowing I couldn’t say but it is possible I guess	3	5
82	Umm anything you get off your backside and make an effort	5	4	6	Yeah I have been doing rehab.	5	0	5	5	No.	3	2
									5

## Sheet: Demographics
ID no.	Intials	Site	Age	Gender	Days since stroke	Type of stroke	Side	Site	Severity	PMHx	HT	Diabetes	á cholest	smoking	TIA	Cardiac comp	Details	Other	Total comorbidities
1	RF	RAH	77	M	27	infarct	L	internal capsule			Y		Y			Y x2	IHD, NSTEMI		4
2	FP	RAH	65	M	19	infarct	R	internal capsule			Y								1
3	AD	RAH	54	M	3	infarct	L	medulla			y							depression	2
4	RB	RAH	65	M	3		R	MCA											0
5	MP	RAH	84	M	3	infarct	bilateral	brainstem					Y			Y	AVR		2
6	PE	RAH	84	M	6	haemorrhage	R	basal ganglia			Y			Y	Y			Emphysema, CRF, THR	6
7	CC	RAH	79	F	12	haemorrhage	bilateral	cerebellum			y							RA,	2
8	HH	RAH	70	M	19	haemorrhage	R	frontal						Y					1
9	DB	RAH	75	M	24	not recorded	R	lateral medulla			Y		Y			Y x 2	CABG, MI	Ca, LBP	6
10	RP	RAH	85	F	21	infarct	R	MCA	NIHSS 13		Y							THR	2
11	MW	RAH	79	M	2	infarct	L	MCA			Y	Y	Y			Y x 4	AF, IHD, Heart failure, PPM	Hypthyroidism, glaucoma	9
12	NL	RAH	54	M	6	infarct	R	MCA	NIHSS 17		Y	Y				Y x 2	Paroxysmal SVT, PVD		4
13	LJ	RAH	90	F	24	haemorrhage	R	basal ganglia			Y		Y			Y x 2	AF, carotid stenosis	polymyalgia, dupytrens, blind R eye, TKR, osteoporosis	9
14	JW	RAH	82	M	7	infarct	L	medulla	NIHSS 13		Y	Y	Y					Ca, pneumonia	5
15	RB	RAH	75	M	11	infarct	L	MCA			Y				Y	Y x3	MI, CABG, IHD	OSA, GORD, TKR	8
17	PB	RAH	82	F	4	infarct		lacunar								Y	PPM	TKR, migraines, GORD, LBP,	5
18	EC	RAH	59	F	7	infarct	L	L			Y	Y						asthma, LBP	4
19	RL	RAH	77	F	9	infarct	bilateral	multiple loci	NIHSS 4		Y	Y	Y			Y x 2	Carotid stenosis, PVD	RA, TKR, cataracts	8
20	JM	RAH	80	F	8	infarct	L	MCA						Y		Y x 3	IHD, PVD, CABG	itistiocytosis of lungs, psoriasis	6
21	GK	RAH	70	M	3	infarct	R	MCA			Y		Y	Y	Y			ETOH, bladder tumour	6
22	GD	RAH	73	M	6	infarct	L	MCA			Y	Y	Y			Y x2	AF SVT	gout	6
23	BR	RAH	69	M	4	infarct	R	ICA			Y	Y	Y	Y		Y x1	CABG x3 for IHD		5
24	BB	RAH	51	M	3	infarct	L	basal ganglia											0
25	GS	RAH	50	M	3	infarct	L	Mid Brain						Y					1
26	RR	RAH	71	M	3	infarct	L	medial temperal			Y					Y x2	AF, cardio myopathy	bladder Ca, dypytrens renal impariment	6
27	JM	RAH	78	M	3	infaract	R	ACA territory			Y					Y x1	AF	asthma gout	4
28	EK	RAH	39	F	9	haemorrhage	L	basal ganglia			Y	Y							2
29	FB	RAH	63	M	6	infarct	R	basal ganglia	lacunar		Y	Y	Y						3
30	MW	RAH	81	M	6	infarct	R	MCA	NIHSS 3		Y		Y		N			Ca, Chronic fatigue	4
31	JT	RAH	71	M	5	infaract	L	MCA	lacunar		y	y				y x1	increased blood pressure		3
32	ER	RAH	77	F	2	infarct	L	MCA			y		y	y		y x1	AF	MS, Asthma, ETOH	7
33	BM	RAH	65	M	4	haemorrhage	L	basal ganglia			Y				Y				2
34	SM	RAH	76	F	4	infarct	R	internal capsule			Y	Y	Y	Y		Y x1	angina	CHD, GORD, anemia,	8
35	HG	RAH	66	M	2	infarct	R	MCA	subacute		Y					Y x2	single medistatic SCC node, bilateral corotic Atery stenosis	L Arm numbness, C 4/5 disk bulge	5
36	BH	RAH	71	F	7	infarct	L	deep white matter parietal			Y		Y					COAD, depression	4
37	MT	RAH	66	F	5	infarct	L	lacunar			Y	Y	Y	Y				Chroic renal failure, obesity, gout, asthma	8
38	BD	RAH	84	F	3	infarct	R	lacunar			Y					Y x2	AF, Angina	meningiona, cholecystectome, IBS	6
39	NM	RAH	84	F	1	infarct	L	PICA			Y		Y			Y x1	palpitations		3
40	KM	FMC	55	M	7	infarct	R	pontine					Y	Y					2
41	AB	FMC	62	M	17	haemorrhage	R	frontoparietal	NIHSS-9							Y x1	LBP	vertigo. Misdiagnosed tumor	3
42	GT	FMC	67	M	30	infarct	R	mca	NIHSS 17		Y						Y	AF	2
43	JF	FMC	45	M	4	infarct	L	occipital								Y x2	cerebral vasculitis, several strokes	Asthma	3
44	KM	FMC	62	F	23	infarct	R	mca					Y					Gord, amyloidosis	3
45	JC	FMC	76	F	4	infacrct	R	TACI	NHISS 8									RA	1
46	BC	FMC	68	M	11	not recorded	not recorded	external capsule MCA	2over 42		Y							Gord, hernia repair	3
47	JB	FMC	43	M	8	infarct	L	lateral medulla	NHISS 8					Y					1
48	JH	FMC	73	F	3	not recorded	R	subcortical CVA	NHISS 5		Y					Y x2	MV propalse, AF	recurrent UTI	5
49	RJ	FMC	46	M	9	haemorrhage	R	basal ganglia	Severe, dense hemi,										0
50	DH	FMC	82	F	not recorded	haemorrhage	L	occipital	mild		Y					Y x1	IHD		2
51	BK	FMC	66	M	13	infarct	bilateral	MCA and ACA	severe									CAGB, Asthma, diverticular disease	3
52	GA	FMC	63	M	2	infarct	L	parietal lobe	mild										0
53	NF	FMC	57	M	5	infarct	R	MCA	severe									prev IVDU, HEP C	2
55	WH	FMC	63	M	7	not recorded	L											PTSD, OA haemochromatosis	3
54	MB	FMC	79	M	2	infarct	R	MCA										multible concussions, vasculitis	2
56	PO	FMC	73	F	7	haemorrhage	R	MCA, parietal	NHISS 16		Y	Y				Y x1	AF	hyperparathyroidism	4
57	ML	FMC	85	M	9	not recorded	R	MCA	NIHSS 14		Y								1
58	MD	FMC	77	M	8	infarct	L	lacunar	moderate									hypothyroid	1
59	BK	FMC	64	F	6	not recorded	L	MCA	NHISS 2									hypothyroidsim	1
60	JV	FMC	45	M	2	not recorded	L	posterior circulation stroke due to vertebral dissection	mild										0
61	RB	RAH	63	M	6	infarct	L	MCA			Y	Y		Y	Y				4
62	AS	RAH	81	F	12	infarct	L	thalamic	lacunar		Y					Y x1	AF	depression, anxiety, polypyalgia thermatica, OA	6
63	AH	RAH	31	M	3	not recorded	L	multiple loci			Y		Y	Y		Y x2	MI, STEMI -LAD	obesity, glucose intollerany	7
64	JL	RAH	56	M	6	infarct	R	internal capsule			Y	Y		Y				ETOH	4
65	YB	RAH	74	F	4	haemorrhage	R	frontal lobe					Y	Y				OA, recurrant UTI,	4
66	JM	RAH	86	F	2	infarct	L	occipital			Y		Y		Y	Yx4	CVA, IHD, PVD, DVT	vertego	8
67	PN	RAH	37	F	19	infarct	R	mca						Y				chrons, ETOH	3
68	JM	RAH	56	M	8	haemorrhage	R	thalamic						Y				GORD, Asthma, ETOH, hernia repair,	5
69	JC	RAH	89	M	4	infarct	L	MCA			Y					Y x1	AF	CCF, L parietal CVA, GORD	5
70	MA	RAH	71	M	17	hypodensity	L	MCA			Y		Y	Y				COPD	4
71	IG	RAH	65	M	6	infarct		vestibular region								Y x4		NIDOM, TKR	2
72	MD	RAH	70	M	19	infarct	bilateral	MCA								Yx4	IHD, CVA, CCF, AF		4
73	LF	RAH	68	F	10	infarct	R	thalamic			Y		Y	Y				tubular ligations arthritis	5
74	JL	RAH	70	M	18	haemorrhage	R	cerebellar					Y			Y x1	AF	ITT	3
75	MW	RAH	58	M	3	infarct	R	internal capsule			Y							back P	2
76	DE	RAH	66	M	9	infarct	R	MCS basal ganglia infarct			Y		Y	Y		Y x3	R carotid stenosis, MI, IHD	gout, hypothyroidism, graves, CRf	10
77	VH	RAH	46	M	4	infarct	L	MCA			Y		Y					intellectul disability	3
78	TN	RAH	65	M	2	haemorrhage	L	lentiform			Y	Y	Y	Y				chronic renal failure	5
79	AB	RAH	45	M	3	haemorrhage	R	basal ganglia			Y							peptic ulcer GORD asthma	4
80	RH	RAH	63	F	5	infarct	R	MCA			Y				Y			Anemia, GORD depression, GI bleed	6
81	KB	FMC	87	F	2	not recorded	L	partial anterior circulation stroke	NIHSS 7/45		Y					Y x1	AF		2
82	MB	FMC	55	M	2	haemorrhage	not recorded	basal ganglia	moderate, NIHSS 7		Y							Divericulitis	2
		22 FMC	67.5802	28F	7.9375	16 Haem	35 L	38 cortical	9.2		53	16	28	21	7	34 at least 1			3.79012
		59 RAH	13.2305	53M	6.6909	54 Infarct	37 R	1 unrec	range 2-17										range 1=10
					0.419753	11 unrec	5 bilat	42 subcort	only 15
							4 unrec
				Median	6

## Sheet: Workings
interview 1 recoded 31/7							Interview 2	ID no.	Def PA	re code 30/7	Past month	Recode 31/7	Link	Michelle
SPSS workings		ID no.	Re Code 1-5 30/7	Last month	Recode 31/7
Def pA		1	5	1 = yes, walk	4
1 = walk for ex		2	1,2	2 = yes, IADLs	1			1		1		1		2
2 = IADL		3	2,5	3 = yes, sport	2			2		4,5		3		1
3 = sport		4	2,4	4 = no	2			3		1,2,5		3		3
4 = egocentric		5	1, 2,4		4			4		2,5		1
5 = physiol		6	1,2,4		4			5		4,5		2		3
		7	1,2,5		2			6
		8	2,3		1,2			7		2,5		6		2
		9	1,5		1,2			8		5		1,2,6		4
		10	2,3		2			9		1,3,4		2,3		4
		11	1,5,3		4			10
		12	2,4		1,2			11		1,5		2
		13	1,2,4		2			12		2		2		2
		14	2,3		4			13
		15	1,2,3		3			14
		16	2,5		2			15
		17	2,4		3			17
		18	1,2		2			18
		19	1,2,5		2			19		1,2,6		1,2,6		2
		20	2,3,4		2			20
		21	1,5		2			21		1		6		2
		22	5		1,2			22		2,5		1,2		4
		23	1,2,3,4,5		1,2,3			23		4,5		1,2		3
		24	1,3		2,3			24		5		3		3
		25	5		4			25		5		4		3
		26	2		2			26		1,4		1,2		1
		27	1,2,3,4,5		1			27		1,5		1,6		4
		28	1,2,3		1			28		5		3,6		2
		29	2		2			29		2		2		3
		30	1,4		4			30
		31	1,3,5		1			31		5		1,3,6		2
		32	1,3		1,2			32
		33	2,5		1,2,3			33		2,5		1		4
		34	3		1,2			34
		35	5		2			35
		36	1, 2,4		1,2			36		4,6		1		3
		37	1,3,4,5		3			37		4,5		4		3
		38	1,2,5		1			38		4		6		1
		39	1,2,3		1,2			39		2,3		3		1
		40	1,5		1			40		6		1,3		2
		41	3		3			41		3		6		4
		42	2,3, 5		3			42
		43	1,3,4		4			43		5		4		3
		44	1,5		2			44		5		1		1
		45	3		4			45		1,2		1,6		4
		46	1,3,5		2			46		2		4		1
		47	2,1,3,5		1,2			47
		48	5,1,2		4			48		5		3,6		1
		49	3,5		3			49
		50	1		1,2			50
		51	5,3		3			51		5,6		1,6		3
		52	1,5,3		4			52		1,5		1		1
		53	2		3			53
		54	1,2,3,4		1			54
		55	3		4			55
		56	5	0.0246914	2			56		6		1,2		4
		57	1,3,5		2			57
		58	1,3		2			58		1,3,5		2,3,6		4
		59	1,2		1,2			59		1,2,5		1,3,6		2
		60	1,3,5		1,2			60
		61	1,3		1,2			61		2		3,6		4
		62	5		3			62		2		6		2
		63	1,3,5		2,3			63
		64	2,1		2			64
		65	2,1		1,2			65		1,2		2		3
		66	2		2			66		2		4		3
		67	1,2,5,3		1,2,3			67
		68	2,3,5		1			68
		69	5		4			69
		70	2,1,3		4			70		1,2		1		3
		71	2,1,3		1,2			71		1,2,3		1		2
		72	2		2			72		4,2		4		3
		73	2		4			73		1		2		3
		74	2,4		3			74		4		1,2		3
		75	1,3		1,2			75		4		4		3
		76	1,3,5		2,3			76		1,2,3,6		3		4
		77	2		4			77		4		1		3
		78	1,3,5		1,2			78
		79	5		1,3			79
		80	1,2,3		1,2			80
		81	5		3			81		4		1,3		3
		82	2		3			82		5		6		3
